# Supplementary material for: A comprehensive in vitro characterization of non-crosslinked, diverse tissue-derived collagen-based membranes intended for assisting bone regeneration
Source: PLoS One. 2024 Jul 15;19(7):e0298280. doi: 10.1371/journal.pone.0298280 (PMC11249220; doi:10.1371/journal.pone.0298280)
Supplement: S2 File — (XLSX) [file pone.0298280.s002.xlsx]

## Sheet: Foglio1
		Figure 3 data						Figure 4 data								Figure 5 data						Figure 7 data						Figure 8 data						Figure 9 data					data figure 6
SAMPLE	replicates	porosity (%)	density (g/cm3)			SAMPLE	replicates	swelling (g/g)	dimension 1 fold increase	dimension 2 fold increase	thickness fold increase	Area fold increase		SAMPLE	replicates	storage modulus (dry membranes) KPa	storage modulus (hydrated membranes) KPa	tan delta (dry membranes)	tan delta (hydrated membranes)	SAMPLE	replicates	proliferation index 48h vs 24h	proliferation index 7days vs 24h			SAMPLE	replicates	OCN normalized fold expression	BSP normalized fold expression	OPN normalized fold expression		SAMPLE	replicates	OCN protein expression normalized to tubulin expression for cells at t0	mean value	OCN protein expression normalized to tubulin expression for cells at 7days	OCN protein expression at 7days vs t=0 (fold increase)		Residual hydrated mass(%)
membrane 1	1	97.8673	0.502044			membrane 1	1	6.65203	1	0.98	2.68657	0.98		membrane 1	1	795.349	13.0137	0.1372	0.0993846	membrane 1						membrane 1	1	15.1369	31.3414	89.2636		membrane 1	1	0.725557		1.50033	1.86939
	2	96.8912	0.64478				2	6.78375	1	1.04	3.4717	1.04			2	745.214	8.48319	0.135643	0.0857143		1	2.71411	4.17669				2	13.8326	21.7057	19.1597			2	0.79661	0.802575	1.38887	1.73051			1h	2h	3h	4h	5h	6h	24h	30h	48h	54h
	3	91.0794	0.621743				3	6.00858	1	1.02041	3.39623	1.02041			3	706.114	8.64215	0.131154	0.0740909		2	2.90061	3.72515				3	21.8566	62.2499	45.5696			3	0.885559		1.48198	1.84653	membrane 1	1.1	38.3721	12.7907	8.13953	fragments	fragments	fragments	0
	4	89.5011	0.706667				4	6.12563	1	1.02	3.66667	1.02									3	1.5362	4.3681				4	8.75435	14.6213	21.1121									1.2	36.8132	18.6813	12.6374	8.24176	fragments	fragments	0
	5	93.6461	0.497588				5	6.19323													4	3.26871	3.34724																1.3	28.9855	17.2914	11.994	7.89605	fragments	fragments	0
	6	90.4576					6	6.31709																															1.4	42.9983	20.337	15.6886	10.2266	fragments	3.5	0
	7	91.3602					7	5.79245																															1.5	37.8647	27.3122	18.8703	14.401	8.31782	4	0
	8						8	5.82075																															1.6	38.2979	23.7082	16.7781	11.9149	7.29483	4.5	0
																																	1	0.725557		1.39019	1.73217	membrane 2	2.1	99.4891	97.8102	95.6204	92.7007	91.2409	80	71.5328	66.4234	36.9343	31.3869
																																	2	0.79661	0.802575	1.29505	1.61362		2.2	100	87.6923	87.1795	86.5385	85.2564	78.2051	71.1538	67.3077	37.1795	28.8462
membrane 2	1	65.0134	0.6139			membrane 2	1	2.4357	1.11538	1.08333	1.18947	1.20833		membrane 2	1	1522.14	37.2413	0.1855	0.0938571	membrane 2	1	2.3013	4.43117			membrane 2	1	59.7141	51.9842	37.014		membrane 2	3	0.885559		1.42967	1.78135		2.3	99.1049	94.2455	93.3504	93.3504	89.578	81.8414	72.5703	68.0307	35.8056	29.156
	2	58.6848	0.593346				2	2.4401	1.03636	1.17647	1.15789	1.21925			2	1629.83	30.856	0.151625	0.1124		2	2.43636	3.21558				2	49.8665	125.366	65.7993									2.4	95.3992	92.4899	92.7605	91.3396	86.6035	70.3654	67.5237	64.4114	35.1827	27.7402
	3	54.9218	0.605803				3	2.3477	1.08333	1.07692	1.18947	1.16667			3	1432.05	31.9174	0.1639	0.06925		3	2.79481	3.87013				3	48.1679	51.6251	10.4831								membrane 3	3.1	98.6667	72.2667	70.2667	67.6	60	40.9333	22.6667	0
	4	60.5606	0.643168				4	2.36794	1.06	1.16832	1.14	1.23842									4	1.83377	4.56104				4	69.551	103.25	42.8137									3.2	97.7528	85.3933	78.6517	68.764	55.0562	46.0674	16.8539	0
	5	59.4952					5	2.39252																															3.3	97.7728	87.9733	82.4053	70.1559	63.4744	56.7929	25.6125	0
	6	51.4286					6	2.44152																															3.4	97.3684	85.0877	74.1228	62.5439	47.807	44.9123	15.7895	0
	7	59.8821					7	2.47783																														membrane 4	4.1	86.2637	78.2418	63.5165	51.2088	50.7143	46.1538	41.0989	31.6484	12.0879	0
	8	61.9346					8	2.50246																															4.2	86.9965	79.5167	62.0253	49.252	47.8136	44.9942	42.3475	29.4591	10.3567	0
	9	56.4612																																					4.3	86.0377	80.1617	63.6658	52.4528	52.1833	49.4879	46.469	33.4771	12.5067	0
																																	1	0.725557		1.22134	1.52177
membrane 3	1	88.9413	0.211827			membrane 3	1	4.74395	1	1.04	1.25	1.04		membrane 3	1	1088.53	27.3864	0.189385	0.081	membrane 3	1	3.00714	3.93571			membrane 3	1	4.95883	6.10504	14.1232		membrane 3	2	0.79661	0.802575	1.19201	1.48523
	2	87.0692	0.197917				2	5.12091	1	1	1.25	1			2	1181.38	19.2103	0.161	0.085		2	2.66429	4.37143				2	2.56685	10.1261	24.9333			3	0.885559		1.31721	1.64123
	3	68.7231	0.199254				3	5.59524	1	1.07843	1.16667	1.07843			3	1212.22	18.6481	0.145727	0.076625		3	3.7	3.47857				3	9.44794	4.11246	7.1602
	4	95.7421	0.196078				4	5.6015	1.01667	1.04	1.24706	1.05733									4	2.14286	5.22857				4	3.31728	13.5479	14.5203
	5	91.5412					5	5.1742
	6	84.476					6	5.29281
	7	100.652					7	5.92
	8	94.0511					8	6.592
	9	80.6916
																																	1	0.725557		1.58023	1.96894
membrane 4	1	68.4279	0.198447			membrane 4	1	4.78141	1.225	1.11667	0.912281	1.36792		membrane 4	1	173.757	2.33304	0.0744286	0.0594167	membrane 4	1	2.48292	3.91344			membrane 4	1	123.64	39.9466	34.2968		membrane 4	2	0.79661	0.802575	1.42678	1.77775
	2	66.5222	0.190502				2	4.87805	1.125	1.06667	1.14035	1.2			2	146.109	4.88063	0.0552727	0.0716667		2	2.68337	3.31663				2	131.599	84.4485	49.8665			3	0.885559		1.64262	2.04668
	3	68.4279	0.20308				3	4.27133	1.09524	1.15254	0.964912	1.26231			3	144.816	3.74785	0.0498889	0.0725		3	2.02278	4.44647				3	259.574	59.3016	39.9466
	4	80.9533	0.206866				4	4.97603	1.11111	1.13265	1.01754	1.2585									4	3.33941	3.32574				4	81.0084	107.635	46.2057
	5	80.6061					5	4.83449																									1	0.725557		0.898412
	6	77.4809					6	5.06969												ctr	1	2.2455	2.99182									ctr	2	0.79661		0.916092
	7	65.7094					7	5.69231													2	2.35679	2.6383										3	0.885559		1.19937
	8	63.9732					8	6.69231													3	2.7365	2.44845
	9	66.2882																			4	1.21113	3.94763
[truncated: 1 more columns]
